# Supplementary material for: ‘But Because I Don’t Know About It, That’s Why I Haven’t Done It’: Experiences of Access to Preventive Sexual and Reproductive Health Care for Refugee Women from Iraq and Syria Living in Melbourne, Australia—A Qualitative Study
Source: Int J Environ Res Public Health. 2025 Jan 23;22(2):149. doi: 10.3390/ijerph22020149 (PMC11854993; doi:10.3390/ijerph22020149)
Supplement: Supplementary file 1 [file ijerph-22-00149-s001.zip]

Archive with 1 entries (1 files):
- ijerph-3296796-supplementary.pdf
